# Supplementary material for: Soft-Tissue Sarcomas—A Correlation Among Tumor Margin Infiltration, Immunological Markers, and Survival Rate
Source: Int J Mol Sci. 2025 May 3;26(9):4363. doi: 10.3390/ijms26094363 (PMC12072755; doi:10.3390/ijms26094363)
Supplement: Supplementary file 1 [file ijms-26-04363-s001.zip]

Archive with 1 entries (1 files):
- ijms-3534636-supplementary.pdf
